# Supplementary material for: LreEF1A4, a Translation Elongation Factor from Lilium regale, Is Pivotal for Cucumber Mosaic Virus and Tobacco Rattle Virus Infections and Tolerance to Salt and Drought
Source: Int J Mol Sci. 2020 Mar 18;21(6):2083. doi: 10.3390/ijms21062083 (PMC7139328; doi:10.3390/ijms21062083)
Supplement: Supplementary file 1 [file ijms-21-02083-s001.zip]

Archive with 1 entries (1 files):
- ijms-738733-Supplementary materials.docx
